# Supplementary material for: Collaboration challenges in systematic reviews: a survey of health sciences librarians
Source: J Med Libr Assoc. 2017 Oct 1;105(4):385–93. doi: 10.5195/jmla.2017.176 (PMC5624428; doi:10.5195/jmla.2017.176)
Supplement: Appendix B [file jmla-105-385-s002.xlsx]

## Sheet: Methods Problems_tally
APPENDIX B
Free-text survey responses and coding results
What other METHODS PROBLEMS have you encountered?
Category	Sub-category
Analysis		2
Collaboration with researcher		34
	Clarity of roles/authorship	1
	Communication	4
	Disagreement with researcher	2
	Insufficient team	4
	Managing researcher expectations	12
	Researcher does not assist with terms	3
	Researcher does not understand search	7
	Researcher is student/intermediary	4
Comment		9
Not adhering to methods		26
	Changing protocol when review is in process	4
	Inappropriate research question	4
	No protocol	5
	Not comprehensive	8
	No gray lit	3
	Translation	2
Sources		5
	Access to databases	1
	Quality of pimary studies	1
	database limitations	3
Time factors		4
Not understanding methodology		12
	Librarian	2
	Researcher	9
Totals		171

## Sheet: Methods Problems_Excerpts
Excerpt Copy	Codes Applied Combined	Code: Analysis Applied	Code: Time factors Applied	Code: Collaboration with researcher Applied	Code: Not adhering to methods Applied	Code: Communication Applied	Code: Researcher does not assist with terms Applied	Code: Managing researcher expectations Applied	Code: Disagreement with researcher Applied	Code: Insufficient team Applied	Code: No protocol Applied	Code: Inappropriate research question Applied	Code: Translation Applied	Code: Sources Applied	Code: database limitations Applied	Code: Access to databases Applied	Code: Quality of pimary studies Applied	Code: Understanding methodology Applied	Code: Librarian Applied	Code: Researcher Applied	Code: Not comprehensive Applied	Code: No gray lit Applied	Code: Changing protocol when review is in process Applied	Code: Researcher does not understand search Applied	Code: Researcher is student/intermediary Applied	Code: Team member not contributing Applied	Code: Researcher des not complete review Applied	Code: Misc Applied	Code: Librarian's role not valued Applied	Code: No defined library service for SRs Applied	Code: Clarity of roles/authorship Applied	Code: Library administration/Institutional support Applied	Code: Increasing awareness Applied	Code: Advice from colleagues Applied	Code: Experience with SRs Applied	Code: Working with research to refine research q Applied	Code: Using similar SRs as example Applied	Code: project management/documentation Applied	Code: mandatory protocol/form Applied	Code: Doing search with researcher Applied	Code: Referrals Applied	Code: Communication with researcher Applied	Code: Clarifying roles Applied	Code: Educating researcher on methods Applied	Code: Comment Applied
Test	Comment	False	False	False	False	False	False	False	False	False	False	False	False	False	False	False	False	False	False	False	False	False	False	False	False	False	False	False	False	False	False	False	False	False	False	False	False	False	False	False	False	False	False	False	true
underestimating the time necessary to accomplish review	Managing researcher expectations, Collaboration with researcher	False	False	true	False	False	False	true	False	False	False	False	False	False	False	False	False	False	False	False	False	False	False	False	False	False	False	False	False	False	False	False	False	False	False	False	False	False	False	False	False	False	False	False	False
Librarian is not included in team meetings where some of these methodological problems might be discussed and addressed.	Communication, Collaboration with researcher	False	False	true	False	true	False	False	False	False	False	False	False	False	False	False	False	False	False	False	False	False	False	False	False	False	False	False	False	False	False	False	False	False	False	False	False	False	False	False	False	False	False	False	False
Mainly that they assume that I will be able to answer methodology issues... (Which I' m not at all trained in)	Librarian, Understanding methodology	False	False	False	False	False	False	False	False	False	False	False	False	False	False	False	False	true	true	False	False	False	False	False	False	False	False	False	False	False	False	False	False	False	False	False	False	False	False	False	False	False	False	False	False
Researcher does not want to use librarian-proposed search strategy; Researcher does not want to use librarian-proposed databases	Disagreement with researcher, Collaboration with researcher	False	False	true	False	False	False	False	true	False	False	False	False	False	False	False	False	False	False	False	False	False	False	False	False	False	False	False	False	False	False	False	False	False	False	False	False	False	False	False	False	False	False	False	False
No searches of grey literature	No gray lit, Not comprehensive, Not adhering to methods	False	False	False	true	False	False	False	False	False	False	False	False	False	False	False	False	False	False	False	true	true	False	False	False	False	False	False	False	False	False	False	False	False	False	False	False	False	False	False	False	False	False	False	False
Our initial searches are pretty thorough so this is not a huge concern, but we know we may be missing things. We only offer to do the additional steps ourselves if we are co-authors. We will teach the additional steps without co-authorship.	Comment	False	False	False	False	False	False	False	False	False	False	False	False	False	False	False	False	False	False	False	False	False	False	False	False	False	False	False	False	False	False	False	False	False	False	False	False	False	False	False	False	False	False	False	true
I am answering from India - and most people have no clue about search strategies and are not much help with words and synonyms	Researcher does not assist with terms, Collaboration with researcher	False	False	true	False	False	true	False	False	False	False	False	False	False	False	False	False	False	False	False	False	False	False	False	False	False	False	False	False	False	False	False	False	False	False	False	False	False	False	False	False	False	False	False	False
Poor communication	Communication, Collaboration with researcher	False	False	true	False	true	False	False	False	False	False	False	False	False	False	False	False	False	False	False	False	False	False	False	False	False	False	False	False	False	False	False	False	False	False	False	False	False	False	False	False	False	False	False	False
Not enough people to do the literature analysis, or one person trying to do it all.	Insufficient team , Collaboration with researcher	False	False	true	False	False	False	False	False	true	False	False	False	False	False	False	False	False	False	False	False	False	False	False	False	False	False	False	False	False	False	False	False	False	False	False	False	False	False	False	False	False	False	False	False
For one I only worked on the search. For the other I worked on the protocol which is still under revision. Most of these I can only answer based on that protocol.	Comment	False	False	False	False	False	False	False	False	False	False	False	False	False	False	False	False	False	False	False	False	False	False	False	False	False	False	False	False	False	False	False	False	False	False	False	False	False	False	False	False	False	False	False	true
Questions are not formatted according to best practices to best speak to recommendations	Inappropriate research question, Not adhering to methods	False	False	False	true	False	False	False	False	False	False	true	False	False	False	False	False	False	False	False	False	False	False	False	False	False	False	False	False	False	False	False	False	False	False	False	False	False	False	False	False	False	False	False	False
Researcher wanted citations from databases not subscribed by our library	Access to databases, Sources	False	False	False	False	False	False	False	False	False	False	False	False	true	False	true	False	False	False	False	False	False	False	False	False	False	False	False	False	False	False	False	False	False	False	False	False	False	False	False	False	False	False	False	False
researcher wanted serveral databases searched simultaneously--a feature not available at our library.	database limitations, Sources	False	False	False	False	False	False	False	False	False	False	False	False	true	true	False	False	False	False	False	False	False	False	False	False	False	False	False	False	False	False	False	False	False	False	False	False	False	False	False	False	False	False	False	False
Unreasonable timeline	Managing researcher expectations, Collaboration with researcher	False	False	true	False	False	False	true	False	False	False	False	False	False	False	False	False	False	False	False	False	False	False	False	False	False	False	False	False	False	False	False	False	False	False	False	False	False	False	False	False	False	False	False	False
Unreasonable timeline	Managing researcher expectations, Collaboration with researcher, Time factors	False	true	true	False	False	False	true	False	False	False	False	False	False	False	False	False	False	False	False	False	False	False	False	False	False	False	False	False	False	False	False	False	False	False	False	False	False	False	False	False	False	False	False	False
Systematic review is assigned to YR 1 medical student (singular) with a short deadline	Researcher is student/intermediary, Collaboration with researcher, Time factors	False	true	true	False	False	False	False	False	False	False	False	False	False	False	False	False	False	False	False	False	False	False	False	true	False	False	False	False	False	False	False	False	False	False	False	False	False	False	False	False	False	False	False	False
Researcher does not really know what a systematic review is	Researcher, Understanding methodology	False	False	False	False	False	False	False	False	False	False	False	False	False	False	False	False	true	False	true	False	False	False	False	False	False	False	False	False	False	False	False	False	False	False	False	False	False	False	False	False	False	False	False	False
has an unrealistic time frame for completion	Managing researcher expectations, Collaboration with researcher	False	False	true	False	False	False	true	False	False	False	False	False	False	False	False	False	False	False	False	False	False	False	False	False	False	False	False	False	False	False	False	False	False	False	False	False	False	False	False	False	False	False	False	False
Not being aware of what they need from me, the searcher, BEFORE the process starts so that I have to go back and retrace steps later.	Clarity of roles/authorship, Collaboration with researcher	False	False	true	False	False	False	False	False	False	False	False	False	False	False	False	False	False	False	False	False	False	False	False	False	False	False	False	False	False	true	False	False	False	False	False	False	False	False	False	False	False	False	False	False
Software failing, in particular databases hosted via ProQuest and EBSCOHost	database limitations, Sources	False	False	False	False	False	False	False	False	False	False	False	False	true	true	False	False	False	False	False	False	False	False	False	False	False	False	False	False	False	False	False	False	False	False	False	False	False	False	False	False	False	False	False	False
Translating searches between databases.	database limitations, Sources	False	False	False	False	False	False	False	False	False	False	False	False	true	true	False	False	False	False	False	False	False	False	False	False	False	False	False	False	False	False	False	False	False	False	False	False	False	False	False	False	False	False	False	False
Finding suitable software for double screening.	Analysis	true	False	False	False	False	False	False	False	False	False	False	False	False	False	False	False	False	False	False	False	False	False	False	False	False	False	False	False	False	False	False	False	False	False	False	False	False	False	False	False	False	False	False	False
The largest problem is really lack of knowledge of a specific systematic review methodology.	Understanding methodology	False	False	False	False	False	False	False	False	False	False	False	False	False	False	False	False	true	False	False	False	False	False	False	False	False	False	False	False	False	False	False	False	False	False	False	False	False	False	False	False	False	False	False	False
A search strategy only proposed searching PubMed instead of multiple databases.	Not comprehensive, Not adhering to methods	False	False	False	true	False	False	False	False	False	False	False	False	False	False	False	False	False	False	False	true	False	False	False	False	False	False	False	False	False	False	False	False	False	False	False	False	False	False	False	False	False	False	False	False
Searching too narrowly - e.g. public health queries almost always require looking into social science databases too, but they neglect these.	Not comprehensive, Not adhering to methods	False	False	False	true	False	False	False	False	False	False	False	False	False	False	False	False	False	False	False	true	False	False	False	False	False	False	False	False	False	False	False	False	False	False	False	False	False	False	False	False	False	False	False	False
People who believe the process can be done in the space of a few days	Managing researcher expectations, Collaboration with researcher	False	False	true	False	False	False	true	False	False	False	False	False	False	False	False	False	False	False	False	False	False	False	False	False	False	False	False	False	False	False	False	False	False	False	False	False	False	False	False	False	False	False	False	False
Researcher does not understand the difficulty searching for a concept that has many aspects(all having many synonyms). Researcher does not understand (before entering the reference interview ) that his/her concept may only be mentioned in full-text and/or does not yet understand the difficulties this will create.	Collaboration with researcher, Researcher does not understand search, Managing researcher expectations	False	False	true	False	False	False	true	False	False	False	False	False	False	False	False	False	False	False	False	False	False	False	true	False	False	False	False	False	False	False	False	False	False	False	False	False	False	False	False	False	False	False	False	False
Researcher is happy with initial rough draft search and not interested in pursuing additional steps that might confirm exhaustiveness of the search or might bring new search terms to light.	Not comprehensive, Not adhering to methods	False	False	False	true	False	False	False	False	False	False	False	False	False	False	False	False	False	False	False	true	False	False	False	False	False	False	False	False	False	False	False	False	False	False	False	False	False	False	False	False	False	False	False	False
They often do not want to spend the time to search for grey literature.	No gray lit, Not comprehensive, Not adhering to methods	False	False	False	true	False	False	False	False	False	False	False	False	False	False	False	False	False	False	False	true	true	False	False	False	False	False	False	False	False	False	False	False	False	False	False	False	False	False	False	False	False	False	False	False
Also, most don't have access to/money to pay a translator so they want to limit to English language.	Translation, Not adhering to methods	False	False	False	true	False	False	False	False	False	False	False	true	False	False	False	False	False	False	False	False	False	False	False	False	False	False	False	False	False	False	False	False	False	False	False	False	False	False	False	False	False	False	False	False
Researcher is not familiar with the systematic review search process	Researcher, Understanding methodology	False	False	False	False	False	False	False	False	False	False	False	False	False	False	False	False	true	False	true	False	False	False	False	False	False	False	False	False	False	False	False	False	False	False	False	False	False	False	False	False	False	False	False	False
Researcher doesn't have clear expectations to the Librarian (researcher can't define the limits, format of the results' file, entries in all languages included or not etc.)	No protocol, Not adhering to methods	False	False	False	true	False	False	False	False	False	true	False	False	False	False	False	False	False	False	False	False	False	False	False	False	False	False	False	False	False	False	False	False	False	False	False	False	False	False	False	False	False	False	False	False
I had one researcher who didn't know what the search strategy was (sytax and automapped MeSH terms), and told me that search terms (exact keywords typled into the search box) should be writen in the method section.	Researcher does not understand search, Collaboration with researcher	False	False	true	False	False	False	False	False	False	False	False	False	False	False	False	False	False	False	False	False	False	False	true	False	False	False	False	False	False	False	False	False	False	False	False	False	False	False	False	False	False	False	False	False
Search terms and search strategies are simple and researchers do not realize the complexity of forming search syntax/strings.	Researcher does not understand search, Collaboration with researcher	False	False	true	False	False	False	False	False	False	False	False	False	False	False	False	False	False	False	False	False	False	False	true	False	False	False	False	False	False	False	False	False	False	False	False	False	False	False	False	False	False	False	False	False
Often encountered: Adding and/or excluding MANY key terms (sometimes massive amounts) in the middle of the search process when database searches are in a quite advanced stage or almost completed. Search then needs to be redone - this takes an inordinate amount of time from the librarian.	Changing protocol when review is in process, Not adhering to methods	False	False	False	true	False	False	False	False	False	False	False	False	False	False	False	False	False	False	False	False	False	true	False	False	False	False	False	False	False	False	False	False	False	False	False	False	False	False	False	False	False	False	False	False
Researcher does not understand that systematic reviews require a considerable amount of time and work.	Managing researcher expectations, Collaboration with researcher	False	False	true	False	False	False	true	False	False	False	False	False	False	False	False	False	False	False	False	False	False	False	False	False	False	False	False	False	False	False	False	False	False	False	False	False	False	False	False	False	False	False	False	False
Another problem is that some faculty expect me to just create a strategy and they are not willing to sit down and work with me to refine the strategy.	Researcher does not assist with terms, Collaboration with researcher	False	False	true	False	False	true	False	False	False	False	False	False	False	False	False	False	False	False	False	False	False	False	False	False	False	False	False	False	False	False	False	False	False	False	False	False	False	False	False	False	False	False	False	False
Researchers try to do SRs without librarian assistance.	Comment	False	False	False	False	False	False	False	False	False	False	False	False	False	False	False	False	False	False	False	False	False	False	False	False	False	False	False	False	False	False	False	False	False	False	False	False	False	False	False	False	False	False	False	true
The big one is that the researcher does not have a protocol (usually).	No protocol, Not adhering to methods	False	False	False	true	False	False	False	False	False	true	False	False	False	False	False	False	False	False	False	False	False	False	False	False	False	False	False	False	False	False	False	False	False	False	False	False	False	False	False	False	False	False	False	False
I will not begin the search until they have developed one and I encourage them to register it. Please see the new PRISMA-P guidelines. This step takes care of most of the other problems you mention, that is, they all have the same root cause.	Comment	False	False	False	False	False	False	False	False	False	False	False	False	False	False	False	False	False	False	False	False	False	False	False	False	False	False	False	False	False	False	False	False	False	False	False	False	False	False	False	False	False	False	False	true
As well, (rarel) the question changes in the course of the review, but the researcher does not realize the search needs to be adjusted.	Changing protocol when review is in process, Not adhering to methods	False	False	False	true	False	False	False	False	False	False	False	False	False	False	False	False	False	False	False	False	False	true	False	False	False	False	False	False	False	False	False	False	False	False	False	False	False	False	False	False	False	False	False	False
Researcher does not have a completed, written protocol.	No protocol, Not adhering to methods	False	False	False	true	False	False	False	False	False	true	False	False	False	False	False	False	False	False	False	False	False	False	False	False	False	False	False	False	False	False	False	False	False	False	False	False	False	False	False	False	False	False	False	False
Researcher thinks the review can be completed in an unrealistic amount of time.	Managing researcher expectations, Collaboration with researcher	False	False	true	False	False	False	true	False	False	False	False	False	False	False	False	False	False	False	False	False	False	False	False	False	False	False	False	False	False	False	False	False	False	False	False	False	False	False	False	False	False	False	False	False
Defining the rationale for the review from an evidence based perspective	Inappropriate research question, Not adhering to methods	False	False	False	true	False	False	False	False	False	False	true	False	False	False	False	False	False	False	False	False	False	False	False	False	False	False	False	False	False	False	False	False	False	False	False	False	False	False	False	False	False	False	False	False
Frustration with Medline.Ignorance of MeSH	Researcher does not understand search, Collaboration with researcher	False	False	true	False	False	False	False	False	False	False	False	False	False	False	False	False	False	False	False	False	False	False	true	False	False	False	False	False	False	False	False	False	False	False	False	False	False	False	False	False	False	False	False	False
Frustration with Medline.Ignorance of MeSH	Collaboration with researcher, Researcher does not understand search	False	False	true	False	False	False	False	False	False	False	False	False	False	False	False	False	False	False	False	False	False	False	true	False	False	False	False	False	False	False	False	False	False	False	False	False	False	False	False	False	False	False	False	False
Not willing to deal with grey literature	No gray lit, Not comprehensive, Not adhering to methods	False	False	False	true	False	False	False	False	False	False	False	False	False	False	False	False	False	False	False	true	true	False	False	False	False	False	False	False	False	False	False	False	False	False	False	False	False	False	False	False	False	False	False	False
limiting to English due to inability to pay for a translator	Translation, Not adhering to methods	False	False	False	true	False	False	False	False	False	False	False	true	False	False	False	False	False	False	False	False	False	False	False	False	False	False	False	False	False	False	False	False	False	False	False	False	False	False	False	False	False	False	False	False
lack of knowledge or understanding of evidence grading systems	Researcher, Understanding methodology	False	False	False	False	False	False	False	False	False	False	False	False	False	False	False	False	true	False	true	False	False	False	False	False	False	False	False	False	False	False	False	False	False	False	False	False	False	False	False	False	False	False	False	False
No idea of time it will take	Managing researcher expectations, Collaboration with researcher	False	False	true	False	False	False	true	False	False	False	False	False	False	False	False	False	False	False	False	False	False	False	False	False	False	False	False	False	False	False	False	False	False	False	False	False	False	False	False	False	False	False	False	False
no interest in searching multiple databases; entirely unaware of other databases to search.	Not comprehensive, Not adhering to methods	False	False	False	true	False	False	False	False	False	False	False	False	False	False	False	False	False	False	False	true	False	False	False	False	False	False	False	False	False	False	False	False	False	False	False	False	False	False	False	False	False	False	False	False
At the beginning, they are first worried about the searching process, without knowing the whole process. After reading/studying about systematic review they almost have their "methods problems" solved	Comment	False	False	False	False	False	False	False	False	False	False	False	False	False	False	False	False	False	False	False	False	False	False	False	False	False	False	False	False	False	False	False	False	False	False	False	False	False	False	False	False	False	False	False	true
Public Health reviews differ from clinical/research reviews, and there is not enough documentation about how to write up methods section, what to expect, how to use grey literature, which sources to use, validated search hedges, examples of high quality reviews, etc.	Librarian, Understanding methodology	False	False	False	False	False	False	False	False	False	False	False	False	False	False	False	False	true	true	False	False	False	False	False	False	False	False	False	False	False	False	False	False	False	False	False	False	False	False	False	False	False	False	False	False
-not having an 'a priori' protocol at all	No protocol, Not adhering to methods	False	False	False	true	False	False	False	False	False	true	False	False	False	False	False	False	False	False	False	False	False	False	False	False	False	False	False	False	False	False	False	False	False	False	False	False	False	False	False	False	False	False	False	False
-not being able to provide a 'plain language' version of their question	Inappropriate research question, Not adhering to methods	False	False	False	true	False	False	False	False	False	False	true	False	False	False	False	False	False	False	False	False	False	False	False	False	False	False	False	False	False	False	False	False	False	False	False	False	False	False	False	False	False	False	False	False
-not realizing more than Medline must be searched	Not comprehensive, Not adhering to methods	False	False	False	true	False	False	False	False	False	False	False	False	False	False	False	False	False	False	False	true	False	False	False	False	False	False	False	False	False	False	False	False	False	False	False	False	False	False	False	False	False	False	False	False
-not realizing the iterative nature of building search strategies	Researcher does not understand search, Collaboration with researcher	False	False	true	False	False	False	False	False	False	False	False	False	False	False	False	False	False	False	False	False	False	False	true	False	False	False	False	False	False	False	False	False	False	False	False	False	False	False	False	False	False	False	False	False
-expecting the searching to be completed within a day	Managing researcher expectations, Collaboration with researcher	False	False	true	False	False	False	true	False	False	False	False	False	False	False	False	False	False	False	False	False	False	False	False	False	False	False	False	False	False	False	False	False	False	False	False	False	False	False	False	False	False	False	False	False
Difficult to have researchers abide by all steps.	Not adhering to methods	False	False	False	true	False	False	False	False	False	False	False	False	False	False	False	False	False	False	False	False	False	False	False	False	False	False	False	False	False	False	False	False	False	False	False	False	False	False	False	False	False	False	False	False
Researcher using inclusion/exclusion criteria that are not well-defined.	No protocol, Not adhering to methods	False	False	False	true	False	False	False	False	False	true	False	False	False	False	False	False	False	False	False	False	False	False	False	False	False	False	False	False	False	False	False	False	False	False	False	False	False	False	False	False	False	False	False	False
On a couple of the reviews, I seemed to be the one with the most experience and understanding of the sytematic review process. As such, I spent considerable time educating the time on the methods of a systematic review.	Researcher, Understanding methodology	False	False	False	False	False	False	False	False	False	False	False	False	False	False	False	False	true	False	true	False	False	False	False	False	False	False	False	False	False	False	False	False	False	False	False	False	False	False	False	False	False	False	False	False
Researcher is naïve to PRISMA	Researcher, Understanding methodology	False	False	False	False	False	False	False	False	False	False	False	False	False	False	False	False	true	False	true	False	False	False	False	False	False	False	False	False	False	False	False	False	False	False	False	False	False	False	False	False	False	False	False	False
researcher won't listen to advice from more experienced colleague (me)	Disagreement with researcher, Collaboration with researcher	False	False	true	False	False	False	False	true	False	False	False	False	False	False	False	False	False	False	False	False	False	False	False	False	False	False	False	False	False	False	False	False	False	False	False	False	False	False	False	False	False	False	False	False
researcher is a student who has to go back to advisor for approval and the advisor is unfamiliar with SR methodology so recommends steps/methods not appropriate for SRs	Researcher is student/intermediary, Collaboration with researcher	False	False	true	False	False	False	False	False	False	False	False	False	False	False	False	False	False	False	False	False	False	False	False	true	False	False	False	False	False	False	False	False	False	False	False	False	False	False	False	False	False	False	False	False
researcher sets project aside only to pick it up 2 years later	Time factors	False	true	False	False	False	False	False	False	False	False	False	False	False	False	False	False	False	False	False	False	False	False	False	False	False	False	False	False	False	False	False	False	False	False	False	False	False	False	False	False	False	False	False	False
researcher chooses a topic that is "low hanging fruit", i.e. multiple other SRs already exist.	Inappropriate research question, Not adhering to methods	False	False	False	true	False	False	False	False	False	False	true	False	False	False	False	False	False	False	False	False	False	False	False	False	False	False	False	False	False	False	False	False	False	False	False	False	False	False	False	False	False	False	False	False
Sometime researchers follow part of a systematics review methodology but not all. Sort of a condensed version of a systematic review.	Not adhering to methods	False	False	False	true	False	False	False	False	False	False	False	False	False	False	False	False	False	False	False	False	False	False	False	False	False	False	False	False	False	False	False	False	False	False	False	False	False	False	False	False	False	False	False	False
People are often confused about what conducting a systematic review truly entails and aren't aware of PRISMA guidelines, so often from the start they don't know what methodologies they should be following	Researcher, Understanding methodology	False	False	False	False	False	False	False	False	False	False	False	False	False	False	False	False	true	False	true	False	False	False	False	False	False	False	False	False	False	False	False	False	False	False	False	False	False	False	False	False	False	False	False	False
From my perspective, the problem is that journal editors have allowed (and still do) so many articles to get published/titled systematic reviews that do not follow systematic review methodology that there is confusion among researchers/students/clinicians about what a systematic review really is. Although we have resources that explain to people what methodologies they need to follow, they someti…		False	False	False	False	False	False	False	False	False	False	False	False	False	False	False	False	False	False	False	False	False	False	False	False	False	False	False	False	False	False	False	False	False	False	False	False	False	False	False	False	False	False	False	False
From my perspective, the problem is that journal editors have allowed (and still do) so many articles to get published/titled systematic reviews that do not follow systematic review methodology that there is confusion among researchers/students/clinicians about what a systematic review really is. Although we have resources that explain to people what methodologies they need to follow, they someti…	Researcher, Understanding methodology	False	False	False	False	False	False	False	False	False	False	False	False	False	False	False	False	true	False	true	False	False	False	False	False	False	False	False	False	False	False	False	False	False	False	False	False	False	False	False	False	False	False	False	False
researcher doesn't know what constitutes researchable question.	Researcher, Understanding methodology	False	False	False	False	False	False	False	False	False	False	False	False	False	False	False	False	true	False	true	False	False	False	False	False	False	False	False	False	False	False	False	False	False	False	False	False	False	False	False	False	False	False	False	False
Lousy literature in some specalities ex: podiatry and education. Writers insert opinion w/out evaluation..."my research suggests. . . " is not evidence.	Quality of pimary studies, Sources	False	False	False	False	False	False	False	False	False	False	False	False	true	False	False	true	False	False	False	False	False	False	False	False	False	False	False	False	False	False	False	False	False	False	False	False	False	False	False	False	False	False	False	False
Desire on the part of the researcher to include papers that they have seen which were not included in first round of filtration (completely misunderstanding the whole theory of SR)	Not adhering to methods	False	False	False	true	False	False	False	False	False	False	False	False	False	False	False	False	False	False	False	False	False	False	False	False	False	False	False	False	False	False	False	False	False	False	False	False	False	False	False	False	False	False	False	False
not understanding the requirement for a whole team to be able to work on an SR (assuming that one person can do all the work).	Insufficient team , Collaboration with researcher	False	False	true	False	False	False	False	False	true	False	False	False	False	False	False	False	False	False	False	False	False	False	False	False	False	False	False	False	False	False	False	False	False	False	False	False	False	False	False	False	False	False	False	False
I am working on my first systematic review. I am using material from the Pitt systematic review course to guide our process. I used a description of Narrative vs. systematic review to clarify what a systematic review was and used a time line to describe the process to make sure the PI really wanted a systematic review. I had to also have the PI review with her team the focus of the research quest…	Comment	False	False	False	False	False	False	False	False	False	False	False	False	False	False	False	False	False	False	False	False	False	False	False	False	False	False	False	False	False	False	False	False	False	False	False	False	False	False	False	False	False	False	False	true
I don't know how to test for publication bias.	Analysis	true	False	False	False	False	False	False	False	False	False	False	False	False	False	False	False	False	False	False	False	False	False	False	False	False	False	False	False	False	False	False	False	False	False	False	False	False	False	False	False	False	False	False	False
I feel like I am on training wheels, but I am riding the bike. I am still working out other methods issues. Pitt provided a inclusion/exclusion worksheet	Comment	False	False	False	False	False	False	False	False	False	False	False	False	False	False	False	False	False	False	False	False	False	False	False	False	False	False	False	False	False	False	False	False	False	False	False	False	False	False	False	False	False	False	False	true
Some researchers (I think 2 different groups out of maybe 15 that I have worked with) have attempted to rewrite or write search methodology themselves, misreporting the search saying they searched MEDLINE rather than PubMed, getting PRISMA numbers wrong, etc. I've always caught this before it has gone to print, however.	Communication, Collaboration with researcher	False	False	true	False	true	False	False	False	False	False	False	False	False	False	False	False	False	False	False	False	False	False	False	False	False	False	False	False	False	False	False	False	False	False	False	False	False	False	False	False	False	False	False	False
changing the research question after the searches have been completed	Changing protocol when review is in process, Not adhering to methods	False	False	False	true	False	False	False	False	False	False	False	False	False	False	False	False	False	False	False	False	False	true	False	False	False	False	False	False	False	False	False	False	False	False	False	False	False	False	False	False	False	False	False	False
using the same search for a slightly different question	Changing protocol when review is in process, Not adhering to methods	False	False	False	true	False	False	False	False	False	False	False	False	False	False	False	False	False	False	False	False	False	true	False	False	False	False	False	False	False	False	False	False	False	False	False	False	False	False	False	False	False	False	False	False
getting requests to train students to do the search (in an hour) when they have no understanding of search methods or systematic reviews	Managing researcher expectations, Collaboration with researcher, Researcher is student/intermediary	False	False	true	False	False	False	true	False	False	False	False	False	False	False	False	False	False	False	False	False	False	False	False	true	False	False	False	False	False	False	False	False	False	False	False	False	False	False	False	False	False	False	False	False
Lack of time and/or team size planned for executing proper methods	Insufficient team , Collaboration with researcher, Time factors	False	true	true	False	False	False	False	False	true	False	False	False	False	False	False	False	False	False	False	False	False	False	False	False	False	False	False	False	False	False	False	False	False	False	False	False	False	False	False	False	False	False	False	False
researcher cannot help with synonyms etc	Researcher does not assist with terms, Collaboration with researcher	False	False	true	False	False	true	False	False	False	False	False	False	False	False	False	False	False	False	False	False	False	False	False	False	False	False	False	False	False	False	False	False	False	False	False	False	False	False	False	False	False	False	False	False
Researcher can't find someone to help with data analysis.	Insufficient team , Collaboration with researcher	False	False	true	False	False	False	False	False	true	False	False	False	False	False	False	False	False	False	False	False	False	False	False	False	False	False	False	False	False	False	False	False	False	False	False	False	False	False	False	False	False	False	False	False
Some researchers want to use exactly the same search terms and logic in multiple databases, as they believe this is how to make the search systematic. This can make the search very clumsy, or often we retrieve too many irrelevant results since we are not using the field labels, filters, etc., that work in each database separately.	Researcher does not understand search, Collaboration with researcher	False	False	true	False	False	False	False	False	False	False	False	False	False	False	False	False	False	False	False	False	False	False	true	False	False	False	False	False	False	False	False	False	False	False	False	False	False	False	False	False	False	False	False	False
The researcher has a desired number of articles in mind at the outset that he/she wants to be retrieved (e.g. around 800) and requests changes to the search strategy based solely on the number of results. There are usually too many.	Managing researcher expectations, Collaboration with researcher	False	False	true	False	False	False	true	False	False	False	False	False	False	False	False	False	False	False	False	False	False	False	False	False	False	False	False	False	False	False	False	False	False	False	False	False	False	False	False	False	False	False	False	False
In brief, often they don't understand clearly about the entire process of conducting a SR, including using appropriate tools.	Researcher, Understanding methodology	False	False	False	False	False	False	False	False	False	False	False	False	False	False	False	False	true	False	true	False	False	False	False	False	False	False	False	False	False	False	False	False	False	False	False	False	False	False	False	False	False	False	False	False
N/A	Comment	False	False	False	False	False	False	False	False	False	False	False	False	False	False	False	False	False	False	False	False	False	False	False	False	False	False	False	False	False	False	False	False	False	False	False	False	False	False	False	False	False	False	False	true
Developing a complex search strategy and then finding out that the researcher wants a catch-all broad search that retrieves thousands of references. There was an intermediary involved - resident working with a Professor. Conversely - doing a broad "catch-all" type search and having the researcher insist on something a lot more focused.	Researcher is student/intermediary, Collaboration with researcher, Communication	False	False	true	False	true	False	False	False	False	False	False	False	False	False	False	False	False	False	False	False	False	False	False	true	False	False	False	False	False	False	False	False	False	False	False	False	False	False	False	False	False	False	False	False

## Sheet: Interpersonal Problems_tally
What other INTERPERSONAL PROBLEMS have you encountered?
Category	Sub-category
Collaboration with researcher		40
	Clarity of roles/authorship	2
	Communication	11
	Disagreement with researcher	1
	Insufficient team	2
	Librarian's role not valued	3
	Managing researcher expectations	12
	Researcher des not complete review	1
	Researcher does not understand search	1
	Researcher is student/intermediary	6
	Team member not contributing	4
Comment		12
Misc*		3
No defined library service for SRs		1
Not adhering to methods		5
	Inappropriate research question	3
	No protocol	2
Time factors		6
Not understanding methodology		1
Totals		116
*misc
-internal politics interferes with work processes (researchers yanked in different directions by different faculty members on the team)
Weird competitions - team A reviewed 1000 full text articles so team B has to review 1500, so team B thinks they're doing a better job, when in fact, most of the teams review too many full text articles because of this weird competition.
Once an author wanted to back out because she had a problem with the 1st author

## Sheet: Interpersonal Problems_Excerpts
Excerpt Copy	Codes Applied Combined	Code: Analysis Applied	Code: Time factors Applied	Code: Collaboration with researcher Applied	Code: Not adhering to methods Applied	Code: Communication Applied	Code: Researcher does not assist with terms Applied	Code: Managing researcher expectations Applied	Code: Disagreement with researcher Applied	Code: Insufficient team Applied	Code: No protocol Applied	Code: Inappropriate research question Applied	Code: Translation Applied	Code: Sources Applied	Code: database limitations Applied	Code: Access to databases Applied	Code: Quality of pimary studies Applied	Code: Understanding methodology Applied	Code: Librarian Applied	Code: Researcher Applied	Code: Not comprehensive Applied	Code: No gray lit Applied	Code: Changing protocol when review is in process Applied	Code: Researcher does not understand search Applied	Code: Researcher is student/intermediary Applied	Code: Team member not contributing Applied	Code: Researcher des not complete review Applied	Code: Misc Applied	Code: Librarian's role not valued Applied	Code: No defined library service for SRs Applied	Code: Clarity of roles/authorship Applied	Code: Library administration/Institutional support Applied	Code: Increasing awareness Applied	Code: Advice from colleagues Applied	Code: Experience with SRs Applied	Code: Working with research to refine research q Applied	Code: Using similar SRs as example Applied	Code: project management/documentation Applied	Code: mandatory protocol/form Applied	Code: Doing search with researcher Applied	Code: Referrals Applied	Code: Communication with researcher Applied	Code: Clarifying roles Applied	Code: Educating researcher on methods Applied	Code: Comment Applied
Test	Comment	False	False	False	False	False	False	False	False	False	False	False	False	False	False	False	False	False	False	False	False	False	False	False	False	False	False	False	False	False	False	False	False	False	False	False	False	False	False	False	False	False	False	False	true
The trend towards assuming authorship is getting better in my institution. This occurred with great support from my library administration.	Comment	False	False	False	False	False	False	False	False	False	False	False	False	False	False	False	False	False	False	False	False	False	False	False	False	False	False	False	False	False	False	False	False	False	False	False	False	False	False	False	False	False	False	False	true
Librarian is not included in team meetings	Communication, Collaboration with researcher	False	False	true	False	true	False	False	False	False	False	False	False	False	False	False	False	False	False	False	False	False	False	False	False	False	False	False	False	False	False	False	False	False	False	False	False	False	False	False	False	False	False	False	False
Too broad or unclear subject	Inappropriate research question, Not adhering to methods	False	False	False	true	False	False	False	False	False	False	true	False	False	False	False	False	False	False	False	False	False	False	False	False	False	False	False	False	False	False	False	False	False	False	False	False	False	False	False	False	False	False	False	False
too big a group	Insufficient team , Collaboration with researcher	False	False	true	False	False	False	False	False	true	False	False	False	False	False	False	False	False	False	False	False	False	False	False	False	False	False	False	False	False	False	False	False	False	False	False	False	False	False	False	False	False	False	False	False
too tight schedule which have lead to tensions in the group	Time factors	False	true	False	False	False	False	False	False	False	False	False	False	False	False	False	False	False	False	False	False	False	False	False	False	False	False	False	False	False	False	False	False	False	False	False	False	False	False	False	False	False	False	False	False
Sometimes or quite often there is a misconception from the researchers that the search can not be a good one as there are too many hits and irrelevant articles.	Managing researcher expectations, Collaboration with researcher	False	False	true	False	False	False	true	False	False	False	False	False	False	False	False	False	False	False	False	False	False	False	False	False	False	False	False	False	False	False	False	False	False	False	False	False	False	False	False	False	False	False	False	False
Researcher is unhappy with results of search but is unable to communicate desired changes.	Communication, Collaboration with researcher	False	False	true	False	true	False	False	False	False	False	False	False	False	False	False	False	False	False	False	False	False	False	False	False	False	False	False	False	False	False	False	False	False	False	False	False	False	False	False	False	False	False	False	False
long delays in communicating due to other obligations on the part of the researchers, both personal and professional	Communication, Collaboration with researcher	False	False	true	False	true	False	False	False	False	False	False	False	False	False	False	False	False	False	False	False	False	False	False	False	False	False	False	False	False	False	False	False	False	False	False	False	False	False	False	False	False	False	False	False
One member who does not carry his/her weight but still wants author credit	Team member not contributing, Collaboration with researcher	False	False	true	False	False	False	False	False	False	False	False	False	False	False	False	False	False	False	False	False	False	False	False	False	true	False	False	False	False	False	False	False	False	False	False	False	False	False	False	False	False	False	False	False
Once an author wanted to back out because she had a problem with the 1st author	Misc	False	False	False	False	False	False	False	False	False	False	False	False	False	False	False	False	False	False	False	False	False	False	False	False	False	False	true	False	False	False	False	False	False	False	False	False	False	False	False	False	False	False	False	False
Unrealistic timeline.	Managing researcher expectations, Collaboration with researcher	False	False	true	False	False	False	true	False	False	False	False	False	False	False	False	False	False	False	False	False	False	False	False	False	False	False	False	False	False	False	False	False	False	False	False	False	False	False	False	False	False	False	False	False
Authors that don't contribute, but are listed before you. Mentor's that have second authorship, but did nothing. Main author/researcher wanting only them on the article.	Team member not contributing, Collaboration with researcher	False	False	true	False	False	False	False	False	False	False	False	False	False	False	False	False	False	False	False	False	False	False	False	False	true	False	False	False	False	False	False	False	False	False	False	False	False	False	False	False	False	False	False	False
Never replies to emails or large time lag in replying to emails	Communication, Collaboration with researcher	False	False	true	False	true	False	False	False	False	False	False	False	False	False	False	False	False	False	False	False	False	False	False	False	False	False	False	False	False	False	False	False	False	False	False	False	False	False	False	False	False	False	False	False
One member of the team takes a while to get back to the others. Since he is the most experienced it is frustrating	Communication, Collaboration with researcher	False	False	true	False	true	False	False	False	False	False	False	False	False	False	False	False	False	False	False	False	False	False	False	False	False	False	False	False	False	False	False	False	False	False	False	False	False	False	False	False	False	False	False	False
N/A	Comment	False	False	False	False	False	False	False	False	False	False	False	False	False	False	False	False	False	False	False	False	False	False	False	False	False	False	False	False	False	False	False	False	False	False	False	False	False	False	False	False	False	False	False	true
Ploblems clarifying question	Inappropriate research question, Not adhering to methods	False	False	False	true	False	False	False	False	False	False	true	False	False	False	False	False	False	False	False	False	False	False	False	False	False	False	False	False	False	False	False	False	False	False	False	False	False	False	False	False	False	False	False	False
PhD candidate leading project; mentor assigned systematic review as a punitive project & refused to compromise.	Researcher is student/intermediary, Collaboration with researcher	False	False	true	False	False	False	False	False	False	False	False	False	False	False	False	False	False	False	False	False	False	False	False	true	False	False	False	False	False	False	False	False	False	False	False	False	False	False	False	False	False	False	False	False
No clear role and/or preceived value for the librarian or being brought in to the project too late. These issues have gotten better as a relationship has developed with certain faculty mentors	Clarity of roles/authorship, Collaboration with researcher, Librarian's role not valued	False	False	true	False	False	False	False	False	False	False	False	False	False	False	False	False	False	False	False	False	False	False	False	False	False	False	False	true	False	true	False	False	False	False	False	False	False	False	False	False	False	False	False	False
Researcher does not tell me about a sentinel article he/she already knows about and then after I've spent days formulating and running searches, researcher tells me the searches did not pick up that specific article and I have to re-do or expand the searches. Often the article they wanted me to find (without telling me beforehand) does not have any of the search terms they requested	Communication, Collaboration with researcher	False	False	true	False	true	False	False	False	False	False	False	False	False	False	False	False	False	False	False	False	False	False	False	False	False	False	False	False	False	False	False	False	False	False	False	False	False	False	False	False	False	False	False	False
Support not requested yet it's expected. Have had several instances where a researcher has brought in a temporary person to design and run searches, but that person has literally no experience doing this so I then end up providing a lot of support to the point where the researcher should've 'hired' me to do the work because of the amount of support I end up giving, and often the very poor quality…	Managing researcher expectations, Collaboration with researcher	False	False	true	False	False	False	true	False	False	False	False	False	False	False	False	False	False	False	False	False	False	False	False	False	False	False	False	False	False	False	False	False	False	False	False	False	False	False	False	False	False	False	False	False
Researchers get frustrated if records turn up that were not found by electronic searching, despite insistence of only wanting a small number to screen.	Managing researcher expectations, Collaboration with researcher	False	False	true	False	False	False	true	False	False	False	False	False	False	False	False	False	False	False	False	False	False	False	False	False	False	False	False	False	False	False	False	False	False	False	False	False	False	False	False	False	False	False	False	False
n/a	Comment	False	False	False	False	False	False	False	False	False	False	False	False	False	False	False	False	False	False	False	False	False	False	False	False	False	False	False	False	False	False	False	False	False	False	False	False	False	False	False	False	False	False	False	true
Things tend to stall in the abstract reviewing stage - it's often more work than people expect. I've done protocols for sys reviews that never get finished; the researchers just drop it for one reason or another.	Researcher des not complete review, Collaboration with researcher	False	False	true	False	False	False	False	False	False	False	False	False	False	False	False	False	False	False	False	False	False	False	False	False	False	true	False	False	False	False	False	False	False	False	False	False	False	False	False	False	False	False	False	False
Researcher is not familiar with information sources and can't decide which to use Researcher has no knowledge of gray lit search and doesn't know how to approach it	Researcher does not understand search, Collaboration with researcher	False	False	true	False	False	False	False	False	False	False	False	False	False	False	False	False	False	False	False	False	False	False	true	False	False	False	False	False	False	False	False	False	False	False	False	False	False	False	False	False	False	False	False	False
Team member does not complete assigned tasks on time, resulting in the process and submission publication being severely delayed.	Team member not contributing, Collaboration with researcher	False	False	true	False	False	False	False	False	False	False	False	False	False	False	False	False	False	False	False	False	False	False	False	False	true	False	False	False	False	False	False	False	False	False	False	False	False	False	False	False	False	False	False	False
None	Comment	False	False	False	False	False	False	False	False	False	False	False	False	False	False	False	False	False	False	False	False	False	False	False	False	False	False	False	False	False	False	False	False	False	False	False	False	False	False	False	False	False	False	False	true
No interpersonal problem per se, but at time researcher is just checking what's been written in his field, but doesn't notify you.	Communication, Collaboration with researcher	False	False	true	False	true	False	False	False	False	False	False	False	False	False	False	False	False	False	False	False	False	False	False	False	False	False	False	False	False	False	False	False	False	False	False	False	False	False	False	False	False	False	False	False
Because of other faculty priorities, like teaching and conference attendance, the project stalls and sits for many months until they have the time to get back to it. This sometimes happens to me (librarian) also when I get really busy in the fall with library instruction.	Time factors	False	true	False	False	False	False	False	False	False	False	False	False	False	False	False	False	False	False	False	False	False	False	False	False	False	False	False	False	False	False	False	False	False	False	False	False	False	False	False	False	False	False	False	False
The researcher underestimated the time that is needed for the search strategy.	Managing researcher expectations, Collaboration with researcher	False	False	true	False	False	False	true	False	False	False	False	False	False	False	False	False	False	False	False	False	False	False	False	False	False	False	False	False	False	False	False	False	False	False	False	False	False	False	False	False	False	False	False	False
Researchers having unrealistic expectations for how long the search process takes (e.g. drafting search strategies, executing searches, de-duping, process documentation, etc.)	Managing researcher expectations, Collaboration with researcher	False	False	true	False	False	False	true	False	False	False	False	False	False	False	False	False	False	False	False	False	False	False	False	False	False	False	False	False	False	False	False	False	False	False	False	False	False	False	False	False	False	False	False	False
Researchers being either unresponsive to requests for feedback on initial iterations of search strategies or responding right away the the search "looks great" without really analyzing the search at the appropriate level.	Communication, Collaboration with researcher	False	False	true	False	true	False	False	False	False	False	False	False	False	False	False	False	False	False	False	False	False	False	False	False	False	False	False	False	False	False	False	False	False	False	False	False	False	False	False	False	False	False	False	False
lack of dedicated time for the project - not really an interpersonal problem.	Time factors	False	true	False	False	False	False	False	False	False	False	False	False	False	False	False	False	False	False	False	False	False	False	False	False	False	False	False	False	False	False	False	False	False	False	False	False	False	False	False	False	False	False	False	False
Lack of "availablility" of senior PI	Team member not contributing, Collaboration with researcher	False	False	true	False	False	False	False	False	False	False	False	False	False	False	False	False	False	False	False	False	False	False	False	False	true	False	False	False	False	False	False	False	False	False	False	False	False	False	False	False	False	False	False	False
Differing levels of experience among research team with more experienced researchers not clearly supporting/serving as mentors to less experienced researchers.	Understanding methodology	False	False	False	False	False	False	False	False	False	False	False	False	False	False	False	False	true	False	False	False	False	False	False	False	False	False	False	False	False	False	False	False	False	False	False	False	False	False	False	False	False	False	False	False
None that I can think of at this time.	Comment	False	False	False	False	False	False	False	False	False	False	False	False	False	False	False	False	False	False	False	False	False	False	False	False	False	False	False	False	False	False	False	False	False	False	False	False	False	False	False	False	False	False	False	true
Student researchers not properly trained though they are welcome to discuss their issues and questions with lead researcher/doctor (though sonetimes Dont for fear of looking stupid - they turn to librarian before lead)	Researcher is student/intermediary, Collaboration with researcher	False	False	true	False	False	False	False	False	False	False	False	False	False	False	False	False	False	False	False	False	False	False	False	true	False	False	False	False	False	False	False	False	False	False	False	False	False	False	False	False	False	False	False	False
No initial consensus on exclusion/inclusion criteria.	No protocol, Not adhering to methods	False	False	False	true	False	False	False	False	False	true	False	False	False	False	False	False	False	False	False	False	False	False	False	False	False	False	False	False	False	False	False	False	False	False	False	False	False	False	False	False	False	False	False	False
Researchers don't realize how much work involved and/or project never gets completed.	Managing researcher expectations, Collaboration with researcher	False	False	true	False	False	False	true	False	False	False	False	False	False	False	False	False	False	False	False	False	False	False	False	False	False	False	False	False	False	False	False	False	False	False	False	False	False	False	False	False	False	False	False	False
Student is doing it almost entirely without supervision and expects me to supervise and lead it.	Managing researcher expectations, Collaboration with researcher, Researcher is student/intermediary	False	False	true	False	False	False	true	False	False	False	False	False	False	False	False	False	False	False	False	False	False	False	False	true	False	False	False	False	False	False	False	False	False	False	False	False	False	False	False	False	False	False	False	False
lack of awareness of the time commitment needed to do a really high quality search,	Managing researcher expectations, Collaboration with researcher	False	False	true	False	False	False	true	False	False	False	False	False	False	False	False	False	False	False	False	False	False	False	False	False	False	False	False	False	False	False	False	False	False	False	False	False	False	False	False	False	False	False	False	False
lack of time to devote to the process to do it well.	Time factors	False	true	False	False	False	False	False	False	False	False	False	False	False	False	False	False	False	False	False	False	False	False	False	False	False	False	False	False	False	False	False	False	False	False	False	False	False	False	False	False	False	False	False	False
-internal politics interferes with work processes (researchers yanked in different directions by different faculty members on the team)	Misc	False	False	False	False	False	False	False	False	False	False	False	False	False	False	False	False	False	False	False	False	False	False	False	False	False	False	true	False	False	False	False	False	False	False	False	False	False	False	False	False	False	False	False	False
-timeline arguments - one member may have more time available than another and will want to get it done now; when the other member may be swamped and want to put it off for a while.	Time factors	False	true	False	False	False	False	False	False	False	False	False	False	False	False	False	False	False	False	False	False	False	False	False	False	False	False	False	False	False	False	False	False	False	False	False	False	False	False	False	False	False	False	False	False
lack of respect between group members (belittling of less knowledgeable members) -lack of respect for librarian input -- questioning of use of database (i.e. "why use Ovid Medline, I've already done the search on pubMed and got less results...")	Disagreement with researcher, Collaboration with researcher	False	False	true	False	False	False	False	true	False	False	False	False	False	False	False	False	False	False	False	False	False	False	False	False	False	False	False	False	False	False	False	False	False	False	False	False	False	False	False	False	False	False	False	False
Collaborative protocol for review process.	No protocol, Not adhering to methods	False	False	False	true	False	False	False	False	False	true	False	False	False	False	False	False	False	False	False	False	False	False	False	False	False	False	False	False	False	False	False	False	False	False	False	False	False	False	False	False	False	False	False	False
Some of the issues under the previous question probably fit here	Comment	False	False	False	False	False	False	False	False	False	False	False	False	False	False	False	False	False	False	False	False	False	False	False	False	False	False	False	False	False	False	False	False	False	False	False	False	False	False	False	False	False	False	False	true
Often there is a lack of respect from clinicians or researchers about the librarian's role on a systematic review, leading to a lack of follow-up and communication about the project.	Communication, Collaboration with researcher	False	False	true	False	true	False	False	False	False	False	False	False	False	False	False	False	False	False	False	False	False	False	False	False	False	False	False	False	False	False	False	False	False	False	False	False	False	False	False	False	False	False	False	False
Students that think they can do a SR alone as a special project.	Researcher is student/intermediary, Collaboration with researcher	False	False	true	False	False	False	False	False	False	False	False	False	False	False	False	False	False	False	False	False	False	False	False	true	False	False	False	False	False	False	False	False	False	False	False	False	False	False	False	False	False	False	False	False
Researcher agrees to have you as an author, but never follows through after the search is done. Don't know whether the project was dropped or not. No response after several emails.	Communication, Collaboration with researcher	False	False	true	False	true	False	False	False	False	False	False	False	False	False	False	False	False	False	False	False	False	False	False	False	False	False	False	False	False	False	False	False	False	False	False	False	False	False	False	False	False	False	False	False
Weird competitions - team A reviewed 1000 full text articles so team B has to review 1500, so team B thinks they're doing a better job, when in fact, most of the teams review too many full text articles because of this weird competition.	Misc	False	False	False	False	False	False	False	False	False	False	False	False	False	False	False	False	False	False	False	False	False	False	False	False	False	False	true	False	False	False	False	False	False	False	False	False	False	False	False	False	False	False	False	False
Sometimes research teams conduct systematic reviews, but don't include external content experts on the team and this can cause problems with the project because the expert clinical knowledge is missing from the get go (and it's hard to begin a comprehensive literature search with no foundation to work off of).	Insufficient team , Collaboration with researcher	False	False	true	False	False	False	False	False	true	False	False	False	False	False	False	False	False	False	False	False	False	False	False	False	False	False	False	False	False	False	False	False	False	False	False	False	False	False	False	False	False	False	False	False
Most of the time, questions are too vague. . .and most researchers agree with my tweaks to the question. But every now and then the researcher thinks he knows better.	Inappropriate research question, Not adhering to methods	False	False	False	true	False	False	False	False	False	False	true	False	False	False	False	False	False	False	False	False	False	False	False	False	False	False	False	False	False	False	False	False	False	False	False	False	False	False	False	False	False	False	False	False
The library service is considered a human version of google (The 'Mechanical Turk') and therefore is not credited with anything, including and up to actually running the searches and providing documents. Researchers wholly misunderstanding the nature of the library as a provider with restricted resources.	Librarian's role not valued, Collaboration with researcher	False	False	true	False	False	False	False	False	False	False	False	False	False	False	False	False	False	False	False	False	False	False	False	False	False	False	False	true	False	False	False	False	False	False	False	False	False	False	False	False	False	False	False	False
Researcher does not value input because he feels he already knows the process.	Librarian's role not valued, Collaboration with researcher	False	False	true	False	False	False	False	False	False	False	False	False	False	False	False	False	False	False	False	False	False	False	False	False	False	False	False	true	False	False	False	False	False	False	False	False	False	False	False	False	False	False	False	False
other library staff claims that the process is too time consuming - there is not enough staff in the library	Time factors	False	true	False	False	False	False	False	False	False	False	False	False	False	False	False	False	False	False	False	False	False	False	False	False	False	False	False	False	False	False	False	False	False	False	False	False	False	False	False	False	False	False	False	False
I have not done this process before and there is no clear standard from an institutional perspective for performing systematic review. 4 Librarians have done them in my institution, but we have never talked about what we do. I am writing the methods section and asked for co-authorship and got consent from PI without any problem	No defined library service for SRs	False	False	False	False	False	False	False	False	False	False	False	False	False	False	False	False	False	False	False	False	False	False	False	False	False	False	False	False	true	False	False	False	False	False	False	False	False	False	False	False	False	False	False	False
I think the Pitt seminar put me on the right path that will benefit the research team and me. I still have to walk through the rest of the process.	Comment	False	False	False	False	False	False	False	False	False	False	False	False	False	False	False	False	False	False	False	False	False	False	False	False	False	False	False	False	False	False	False	False	False	False	False	False	False	False	False	False	False	False	False	true
There was one case where a colleague's work on a systematic review was ignored and they published without listing her as a co-author, when they had originally agreed to these terms at the beginning.	Clarity of roles/authorship, Collaboration with researcher	False	False	true	False	False	False	False	False	False	False	False	False	False	False	False	False	False	False	False	False	False	False	False	False	False	False	False	False	False	true	False	False	False	False	False	False	False	False	False	False	False	False	False	False
-being asked to advise Residents who were not working at my institution	Researcher is student/intermediary, Collaboration with researcher	False	False	true	False	False	False	False	False	False	False	False	False	False	False	False	False	False	False	False	False	False	False	False	true	False	False	False	False	False	False	False	False	False	False	False	False	False	False	False	False	False	False	False	False
unrealistic expectations regarding time commitment	Managing researcher expectations, Collaboration with researcher	False	False	true	False	False	False	true	False	False	False	False	False	False	False	False	False	False	False	False	False	False	False	False	False	False	False	False	False	False	False	False	False	False	False	False	False	False	False	False	False	False	False	False	False
Students/residents told to do systematic reviews by faculty members who don't understand the methods, expertise, or time/work commitment required.	Managing researcher expectations, Collaboration with researcher, Researcher is student/intermediary	False	False	true	False	False	False	true	False	False	False	False	False	False	False	False	False	False	False	False	False	False	False	False	true	False	False	False	False	False	False	False	False	False	False	False	False	False	False	False	False	False	False	False	False
sadness at breaking the news, that they are not really doing a systematic review	Comment	False	False	False	False	False	False	False	False	False	False	False	False	False	False	False	False	False	False	False	False	False	False	False	False	False	False	False	False	False	False	False	False	False	False	False	False	False	False	False	False	False	False	False	true
Researchers who do not have a realistic idea of the time to be invested in a systematic review, both as searcher and as reviewer of articles, can get very impatient. They also don't realize that we are involved in other activities and searches, so are surprised if we set an appointment for a week or more after their request.	Managing researcher expectations, Collaboration with researcher	False	False	true	False	False	False	true	False	False	False	False	False	False	False	False	False	False	False	False	False	False	False	False	False	False	False	False	False	False	False	False	False	False	False	False	False	False	False	False	False	False	False	False	False
Some researchers never respond to me about the search results, so the search is not refined - at least not by me	Communication, Collaboration with researcher	False	False	true	False	true	False	False	False	False	False	False	False	False	False	False	False	False	False	False	False	False	False	False	False	False	False	False	False	False	False	False	False	False	False	False	False	False	False	False	False	False	False	False	False
Other researchers will treat me as a partner, going over search results and strategies at various stages of the process, sharing their ideas and concerns about the type of articles retrieved, best resources to use, etc.	Comment	False	False	False	False	False	False	False	False	False	False	False	False	False	False	False	False	False	False	False	False	False	False	False	False	False	False	False	False	False	False	False	False	False	False	False	False	False	False	False	False	False	False	False	true
I had a very pleasant working relationship with the researchers.	Comment	False	False	False	False	False	False	False	False	False	False	False	False	False	False	False	False	False	False	False	False	False	False	False	False	False	False	False	False	False	False	False	False	False	False	False	False	False	False	False	False	False	False	False	true
I have never asked for authorship - though it has been offered about half dozen times	Comment	False	False	False	False	False	False	False	False	False	False	False	False	False	False	False	False	False	False	False	False	False	False	False	False	False	False	False	False	False	False	False	False	False	False	False	False	False	False	False	False	False	False	False	true

## Sheet: Strategies_tally
What has helped you the most in handling your most challenging problems over time?
Category	Sub-category
Advice from colleagues		12
Other Comments		7
	Not adhering to methods	1
	Changing protocol when review is in process	1
Communication with researcher		39
	Clarifying roles	8
	Doing search with researcher	1
	Educating researcher on methods	21
	Working with research to refine research q	7
	Increasing awareness	2
	Referrals	1
	Using similar SRs as example	3
Experience with SRs		9
Standardized procedures
	Library administration/Institutional support	5
	Mandatory protocol/form	7
	Project management/documentation	3
Totals		127

## Sheet: Strategies_Excerpts
Consulting with colleagues	Advice from colleagues	False	False	False	False	False	False	False	False	False	False	False	False	False	False	False	False	False	False	False	False	False	False	False	False	False	False	False	False	False	False	False	False	true	False	False	False	False	False	False	False	False	False	False	False
Advice from supervisor.	Advice from colleagues	False	False	False	False	False	False	False	False	False	False	False	False	False	False	False	False	False	False	False	False	False	False	False	False	False	False	False	False	False	False	False	False	true	False	False	False	False	False	False	False	False	False	False	False
Consulting colleagues who have more experience participating in SRs	Advice from colleagues	False	False	False	False	False	False	False	False	False	False	False	False	False	False	False	False	False	False	False	False	False	False	False	False	False	False	False	False	False	False	False	False	true	False	False	False	False	False	False	False	False	False	False	False
An important resource I've turned to is the advice of my colleagues who also perform SRs. It is helpful to be able to check in and see if my viewpoint is accurate and what I can do to move things along. It is also helpful to vent with colleagues from time to time.	Advice from colleagues	False	False	False	False	False	False	False	False	False	False	False	False	False	False	False	False	False	False	False	False	False	False	False	False	False	False	False	False	False	False	False	False	true	False	False	False	False	False	False	False	False	False	False	False
Talking to other information specialists. Working with researchers that are aware of the search methods process.	Advice from colleagues	False	False	False	False	False	False	False	False	False	False	False	False	False	False	False	False	False	False	False	False	False	False	False	False	False	False	False	False	False	False	False	False	true	False	False	False	False	False	False	False	False	False	False	False
immediate colleagues	Advice from colleagues	False	False	False	False	False	False	False	False	False	False	False	False	False	False	False	False	False	False	False	False	False	False	False	False	False	False	False	False	False	False	False	False	true	False	False	False	False	False	False	False	False	False	False	False
Advice and help from more experienced librarians.	Advice from colleagues	False	False	False	False	False	False	False	False	False	False	False	False	False	False	False	False	False	False	False	False	False	False	False	False	False	False	False	False	False	False	False	False	true	False	False	False	False	False	False	False	False	False	False	False
Asking colleagues for advice.	Advice from colleagues	False	False	False	False	False	False	False	False	False	False	False	False	False	False	False	False	False	False	False	False	False	False	False	False	False	False	False	False	False	False	False	False	true	False	False	False	False	False	False	False	False	False	False	False
attending conferences and workshops; sharing of experience either online through useful webpages , maiilinglist (expertsearching) and medlcal library literature.	Advice from colleagues	False	False	False	False	False	False	False	False	False	False	False	False	False	False	False	False	False	False	False	False	False	False	False	False	False	False	False	False	False	False	False	False	true	False	False	False	False	False	False	False	False	False	False	False
Relying on advice from other librarians with more experience participating in systematic reviews. Reviewing notes/slides from systematic review trainings.	Advice from colleagues	False	False	False	False	False	False	False	False	False	False	False	False	False	False	False	False	False	False	False	False	False	False	False	False	False	False	False	False	False	False	False	False	true	False	False	False	False	False	False	False	False	False	False	False
Consulting with colleagues who do more systematic review projects and are adept at handling people.	Advice from colleagues	False	False	False	False	False	False	False	False	False	False	False	False	False	False	False	False	False	False	False	False	False	False	False	False	False	False	False	False	False	False	False	False	true	False	False	False	False	False	False	False	False	False	False	False
In many cases, authors have changed their focus as they've reviewed abstracts. As a result, the original searches no longer represent the final topic; this requires additional searches or results in potentially missed relevant results.	Changing protocol when review is in process, Not adhering to methods	False	False	False	true	False	False	False	False	False	False	False	False	False	False	False	False	False	False	False	False	False	true	False	False	False	False	False	False	False	False	False	False	False	False	False	False	False	False	False	False	False	False	False	False
Having an initial goals and responsibility meeting with as many of the researchers as possible helps avoid role confusion and review process errors.	Clarifying roles, Communication with researcher	False	False	False	False	False	False	False	False	False	False	False	False	False	False	False	False	False	False	False	False	False	False	False	False	False	False	False	False	False	False	False	False	False	False	False	False	False	False	False	False	true	true	False	False
Having a frank discussion about the teams' expectations of me and my explanation of what I can do from them is incredibly important. If it sounds like they want my full assistance--and almost all of them do--we chat about authorship in the first or second meeting. Thus far, I have not had a problem with teams refusing me authorship.	Clarifying roles, Communication with researcher	False	False	False	False	False	False	False	False	False	False	False	False	False	False	False	False	False	False	False	False	False	False	False	False	False	False	False	False	False	False	False	False	False	False	False	False	False	False	False	False	true	true	False	False
Setting expectations at the very beginning of the process: the type of work that merits authorship, timeframe for how long a search might take, agreeing upon a citation manager, the tasks we don't do at my library (retrieve PDFs), etc.	Clarifying roles, Communication with researcher	False	False	False	False	False	False	False	False	False	False	False	False	False	False	False	False	False	False	False	False	False	False	False	False	False	False	False	False	False	False	False	False	False	False	False	False	False	False	False	False	true	true	False	False
Excerpt Copy	Codes Applied Combined	Code: Analysis Applied	Code: Time factors Applied	Code: Collaboration with researcher Applied	Code: Not adhering to methods Applied	Code: Communication Applied	Code: Researcher does not assist with terms Applied	Code: Managing researcher expectations Applied	Code: Disagreement with researcher Applied	Code: Insufficient team Applied	Code: No protocol Applied	Code: Inappropriate research question Applied	Code: Translation Applied	Code: Sources Applied	Code: database limitations Applied	Code: Access to databases Applied	Code: Quality of pimary studies Applied	Code: Understanding methodology Applied	Code: Librarian Applied	Code: Researcher Applied	Code: Not comprehensive Applied	Code: No gray lit Applied	Code: Changing protocol when review is in process Applied	Code: Researcher does not understand search Applied	Code: Researcher is student/intermediary Applied	Code: Team member not contributing Applied	Code: Researcher des not complete review Applied	Code: Misc Applied	Code: Librarian's role not valued Applied	Code: No defined library service for SRs Applied	Code: Clarity of roles/authorship Applied	Code: Library administration/Institutional support Applied	Code: Increasing awareness Applied	Code: Advice from colleagues Applied	Code: Experience with SRs Applied	Code: Working with research to refine research q Applied	Code: Using similar SRs as example Applied	Code: project management/documentation Applied	Code: mandatory protocol/form Applied	Code: Doing search with researcher Applied	Code: Referrals Applied	Code: Communication with researcher Applied	Code: Clarifying roles Applied	Code: Educating researcher on methods Applied	Code: Comment Applied
I don't have enough experience to rank these issue. I would have to say at this time they are all equal valid	Comment	False	False	False	False	False	False	False	False	False	False	False	False	False	False	False	False	False	False	False	False	False	False	False	False	False	False	False	False	False	False	False	False	False	False	False	False	False	False	False	False	False	False	False	true
Having participated in just one SR I had a very good experience with it.	Comment	False	False	False	False	False	False	False	False	False	False	False	False	False	False	False	False	False	False	False	False	False	False	False	False	False	False	False	False	False	False	False	False	False	False	False	False	False	False	False	False	False	False	False	true
The U. of Pittsburgh Systematic Review course I attended was invaluable in making me feel halfway competent in tackling SRs.	Comment	False	False	False	False	False	False	False	False	False	False	False	False	False	False	False	False	False	False	False	False	False	False	False	False	False	False	False	False	False	False	False	False	False	False	False	False	False	False	False	False	False	False	False	true
I feel quite fortunate because I have not encountered these challenges!	Comment	False	False	False	False	False	False	False	False	False	False	False	False	False	False	False	False	False	False	False	False	False	False	False	False	False	False	False	False	False	False	False	False	False	False	False	False	False	False	False	False	False	False	False	true
Still working on it	Comment	False	False	False	False	False	False	False	False	False	False	False	False	False	False	False	False	False	False	False	False	False	False	False	False	False	False	False	False	False	False	False	False	False	False	False	False	False	False	False	False	False	False	False	true
None of these are the most challenging problems I find	Comment	False	False	False	False	False	False	False	False	False	False	False	False	False	False	False	False	False	False	False	False	False	False	False	False	False	False	False	False	False	False	False	False	False	False	False	False	False	False	False	False	False	False	False	true
We are not involved in data extraction, data analysis, and conclusions, only contributed to the literature search step.	Comment	False	False	False	False	False	False	False	False	False	False	False	False	False	False	False	False	False	False	False	False	False	False	False	False	False	False	False	False	False	False	False	False	False	False	False	False	False	False	False	False	False	False	False	true
Generally, explaining to the team the consequences, in terms of their time involvement if the question is not more clear, or the publishability if the criteria are not followed.	Communication with researcher	False	False	False	False	False	False	False	False	False	False	False	False	False	False	False	False	False	False	False	False	False	False	False	False	False	False	False	False	False	False	False	False	False	False	False	False	False	False	False	False	true	False	False	False
I've started laying out what a systematic review entails in the initial meeting. I then can decide if I will participate or not based on researcher response.	Communication with researcher	False	False	False	False	False	False	False	False	False	False	False	False	False	False	False	False	False	False	False	False	False	False	False	False	False	False	False	False	False	False	False	False	False	False	False	False	False	False	False	False	true	False	False	False
Good discussion at the beginning, before starting--just to scope the project and discuss what a systematic review is and encompasses.	Communication with researcher	False	False	False	False	False	False	False	False	False	False	False	False	False	False	False	False	False	False	False	False	False	False	False	False	False	False	False	False	False	False	False	False	False	False	False	False	False	False	False	False	true	False	False	False
Discussing time frame/time required, steps, costs, and authorship up front. All of this before actually agreeing to do one.	Communication with researcher	False	False	False	False	False	False	False	False	False	False	False	False	False	False	False	False	False	False	False	False	False	False	False	False	False	False	False	False	False	False	False	False	False	False	False	False	False	False	False	False	true	False	False	False
Anticipating and addressing workflow and best practice issues at the launch of a project.	Communication with researcher	False	False	False	False	False	False	False	False	False	False	False	False	False	False	False	False	False	False	False	False	False	False	False	False	False	False	False	False	False	False	False	False	False	False	False	False	False	False	False	False	true	False	False	False
Meeting with people before agreeing to assist with systematic reviews as well as partnering with a trusted expert faculty member regarding systematic reviews has been very helpful.	Communication with researcher	False	False	False	False	False	False	False	False	False	False	False	False	False	False	False	False	False	False	False	False	False	False	False	False	False	False	False	False	False	False	False	False	False	False	False	False	False	False	False	False	true	False	False	False
Meeting with team, or representative member of team at outset and going over exact action plan.	Communication with researcher	False	False	False	False	False	False	False	False	False	False	False	False	False	False	False	False	False	False	False	False	False	False	False	False	False	False	False	False	False	False	False	False	False	False	False	False	False	False	False	False	true	False	False	False
Starting the research project with all the team members in the room and having a set list of questions to discuss.	Communication with researcher	False	False	False	False	False	False	False	False	False	False	False	False	False	False	False	False	False	False	False	False	False	False	False	False	False	False	False	False	False	False	False	False	False	False	False	False	False	False	False	False	true	False	False	False
communication with research team	Communication with researcher	False	False	False	False	False	False	False	False	False	False	False	False	False	False	False	False	False	False	False	False	False	False	False	False	False	False	False	False	False	False	False	False	False	False	False	False	False	False	False	False	true	False	False	False
Educating people in advance about what is involved in a systematic review and what they need to plan to do.	Communication with researcher	False	False	False	False	False	False	False	False	False	False	False	False	False	False	False	False	False	False	False	False	False	False	False	False	False	False	False	False	False	False	False	False	False	False	False	False	False	False	False	False	true	False	False	False
Frequently communicating with the team.	Communication with researcher	False	False	False	False	False	False	False	False	False	False	False	False	False	False	False	False	False	False	False	False	False	False	False	False	False	False	False	False	False	False	False	False	False	False	False	False	False	False	False	False	true	False	False	False
Having another reference meeting with the PI	Communication with researcher	False	False	False	False	False	False	False	False	False	False	False	False	False	False	False	False	False	False	False	False	False	False	False	False	False	False	False	False	False	False	False	False	False	False	False	False	False	False	False	False	true	False	False	False
Being up front about expectations	Communication with researcher	False	False	False	False	False	False	False	False	False	False	False	False	False	False	False	False	False	False	False	False	False	False	False	False	False	False	False	False	False	False	False	False	False	False	False	False	False	False	False	False	true	False	False	False
Meeting with team and being considered part of the team.	Communication with researcher	False	False	False	False	False	False	False	False	False	False	False	False	False	False	False	False	False	False	False	False	False	False	False	False	False	False	False	False	False	False	False	False	False	False	False	False	False	False	False	False	true	False	False	False
Maintaining clear lines of communication and clear expectations of all team members can go a long way in avoiding some of the challenges.	Communication with researcher	False	False	False	False	False	False	False	False	False	False	False	False	False	False	False	False	False	False	False	False	False	False	False	False	False	False	False	False	False	False	False	False	False	False	False	False	False	False	False	False	true	False	False	False
Having an established relationship with the team as a faculty instructor with students or collaborating on other research projects. Librarians need to market their skill sets to clinicians and researchers.	Communication with researcher	False	False	False	False	False	False	False	False	False	False	False	False	False	False	False	False	False	False	False	False	False	False	False	False	False	False	False	False	False	False	False	False	False	False	False	False	False	False	False	False	true	False	False	False
Be up front. Say what you need or want and be direct.	Communication with researcher	False	False	False	False	False	False	False	False	False	False	False	False	False	False	False	False	False	False	False	False	False	False	False	False	False	False	False	False	False	False	False	False	False	False	False	False	False	False	False	False	true	False	False	False
Being confident (and repetitive) about things that are important.	Communication with researcher	False	False	False	False	False	False	False	False	False	False	False	False	False	False	False	False	False	False	False	False	False	False	False	False	False	False	False	False	False	False	False	False	False	False	False	False	False	False	False	False	true	False	False	False
Regular /frequent communications between the team members and the librarian	Communication with researcher	False	False	False	False	False	False	False	False	False	False	False	False	False	False	False	False	False	False	False	False	False	False	False	False	False	False	False	False	False	False	False	False	False	False	False	False	False	False	False	False	true	False	False	False
Ability and time to communicate with PI. I am still walking through the rest of process. I think if I am confident that the PI and I are understanding the processes needed, then I can flow more assuredly through the balance of the process (but only time can tell).	Communication with researcher	False	False	False	False	False	False	False	False	False	False	False	False	False	False	False	False	False	False	False	False	False	False	False	False	False	False	False	False	False	False	False	False	False	False	False	False	False	False	False	False	true	False	False	False
Regular communication with the researchers.	Communication with researcher	False	False	False	False	False	False	False	False	False	False	False	False	False	False	False	False	False	False	False	False	False	False	False	False	False	False	False	False	False	False	False	False	False	False	False	False	False	False	False	False	true	False	False	False
Setting boundaries, limits and communicating those clearly.	Communication with researcher	False	False	False	False	False	False	False	False	False	False	False	False	False	False	False	False	False	False	False	False	False	False	False	False	False	False	False	False	False	False	False	False	False	False	False	False	False	False	False	False	true	False	False	False
(1) iincluding an experienced systematic reviewer on the team; (2) team meetings to review the process before beginning and again at key points	Communication with researcher	False	False	False	False	False	False	False	False	False	False	False	False	False	False	False	False	False	False	False	False	False	False	False	False	False	False	False	False	False	False	False	False	False	False	False	False	False	False	False	False	true	False	False	False
being willing to be blunt with the team about what is lacking and proper methods.	Communication with researcher	False	False	False	False	False	False	False	False	False	False	False	False	False	False	False	False	False	False	False	False	False	False	False	False	False	False	False	False	False	False	False	False	False	False	False	False	False	False	False	False	true	False	False	False
review the search to show them how it relates to their question	Communication with researcher	False	False	False	False	False	False	False	False	False	False	False	False	False	False	False	False	False	False	False	False	False	False	False	False	False	False	False	False	False	False	False	False	False	False	False	False	False	False	False	False	true	False	False	False
Open, honest communication.	Communication with researcher	False	False	False	False	False	False	False	False	False	False	False	False	False	False	False	False	False	False	False	False	False	False	False	False	False	False	False	False	False	False	False	False	False	False	False	False	False	False	False	False	true	False	False	False
1. Stating my role in the beginning. Not asking for authorship, but stating I will be a team member because of the time put in, what I can do, and what defines an author according to Cochrane's Reviews. 2. State how much help I can be and the vast number of resources I have available and the multiple controlled vocabulary, formats, and all the degrees in this behind my name when they submit for p…	Communication with researcher, Clarifying roles	False	False	False	False	False	False	False	False	False	False	False	False	False	False	False	False	False	False	False	False	False	False	False	False	False	False	False	False	False	False	False	False	False	False	False	False	False	False	False	False	true	true	False	False
Describing upfront what I can offer the systematic review team and how I am partner in their efforts.	Communication with researcher, Clarifying roles	False	False	False	False	False	False	False	False	False	False	False	False	False	False	False	False	False	False	False	False	False	False	False	False	False	False	False	False	False	False	False	False	False	False	False	False	False	False	False	False	true	true	False	False
Being pro-active - giving trainings on the librarian's role in systematic review lit searching. Telling people up front that one reviewer and six weeks is not adequate for a true systematic review. Tell them up front not to withhold sentinel articles and then spring them on me after days and weeks of work doing searches. Explain that they may have to sift through thousands of articles and that th…	Communication with researcher, Clarifying roles	False	False	False	False	False	False	False	False	False	False	False	False	False	False	False	False	False	False	False	False	False	False	False	False	False	False	False	False	False	False	False	False	False	False	False	False	False	False	False	False	true	true	False	False
Also clearly detailing what I can and cannot do for their projects.	Communication with researcher, Clarifying roles	False	False	False	False	False	False	False	False	False	False	False	False	False	False	False	False	False	False	False	False	False	False	False	False	False	False	False	False	False	False	False	False	False	False	False	False	False	False	False	False	true	true	False	False
I point out my experience (6+ years), that I have encountered many of these issues before. I work with the person on developing questions and criteria. And then I remind them they need to get approval from their advisor as this is usually a thesis or dissertation issue. I offer to speak with the faculty mentor if necessary. In some of the classes I work with, they are required to complete a rapid…	Communication with researcher, Educating researcher on methods, Working with research to refine research q	False	False	False	False	False	False	False	False	False	False	False	False	False	False	False	False	False	False	False	False	False	False	False	False	False	False	False	False	False	False	False	False	False	False	true	False	False	False	False	False	true	False	true	False
Working together on the search so I can receive immediate feedback on results	Doing search with researcher	False	False	False	False	False	False	False	False	False	False	False	False	False	False	False	False	False	False	False	False	False	False	False	False	False	False	False	False	False	False	False	False	False	False	False	False	False	False	true	False	False	False	False	False
Tools like PROSPERO	Educating researcher on methods	False	False	False	False	False	False	False	False	False	False	False	False	False	False	False	False	False	False	False	False	False	False	False	False	False	False	False	False	False	False	False	False	False	False	False	False	False	False	False	False	False	False	true	False
Having some good teaching tools about what a systematic review is and sharing those at the beginning (e.g., http://guides.lib.unc.edu/systematic-reviews).	Educating researcher on methods	False	False	False	False	False	False	False	False	False	False	False	False	False	False	False	False	False	False	False	False	False	False	False	False	False	False	False	False	False	False	False	False	False	False	False	False	False	False	False	False	False	False	true	False
Providing as much information and background on methods (repeatedly, if necessary) to the researcher; many times they want to do it their own way and have no tolerance for conflicting opinions.	Educating researcher on methods	False	False	False	False	False	False	False	False	False	False	False	False	False	False	False	False	False	False	False	False	False	False	False	False	False	False	False	False	False	False	False	False	False	False	False	False	False	False	False	False	False	False	true	False
List of articles on Sys reviews I refer and handouts.	Educating researcher on methods	False	False	False	False	False	False	False	False	False	False	False	False	False	False	False	False	False	False	False	False	False	False	False	False	False	False	False	False	False	False	False	False	False	False	False	False	False	False	False	False	False	False	true	False
We have a systematic review coordinator with a nice LibGuide of resources and I direct people there as the authority of best practices.	Educating researcher on methods	False	False	False	False	False	False	False	False	False	False	False	False	False	False	False	False	False	False	False	False	False	False	False	False	False	False	False	False	False	False	False	False	False	False	False	False	False	False	False	False	False	False	true	False
Existing guidelines for conducting and reporting systematic reviews have been helpful. Additionally, resources compiled by my library and others are useful for educating researches. Many of the challenges involve lack of awareness, but once they research is aware, they usually are willing to add to or change the protocol.	Educating researcher on methods	False	False	False	False	False	False	False	False	False	False	False	False	False	False	False	False	False	False	False	False	False	False	False	False	False	False	False	False	False	False	False	False	False	False	False	False	False	False	False	False	False	False	true	False
Talking to researchers about what a systematic review is and showing them the established protocols for doing systematic reviews.	Educating researcher on methods	False	False	False	False	False	False	False	False	False	False	False	False	False	False	False	False	False	False	False	False	False	False	False	False	False	False	False	False	False	False	False	False	False	False	False	False	False	False	False	False	False	False	true	False
Clearly laying out good systematic review processes with justifications (ie. Prisma, AMSTAR, etc.)	Educating researcher on methods	False	False	False	False	False	False	False	False	False	False	False	False	False	False	False	False	False	False	False	False	False	False	False	False	False	False	False	False	False	False	False	False	False	False	False	False	False	False	False	False	False	False	true	False
Explaining the process in a clear manner and using the resources on our systematic review Libguide has been most helpful.	Educating researcher on methods	False	False	False	False	False	False	False	False	False	False	False	False	False	False	False	False	False	False	False	False	False	False	False	False	False	False	False	False	False	False	False	False	False	False	False	False	False	False	False	False	False	False	true	False
I always send some links to free tutorials and online courses, such the site Research on Research (Duke University) where yhou can find this step-by-step: Systematic reviews and meta analysis study design platforms (SOPs, templates, layers and p&p), https://docs.google.com/document/d/19vAxkEX9A_O7lR276DjNLO4p9DR7z5SiBGXSoi6pbjg/edit	Educating researcher on methods	False	False	False	False	False	False	False	False	False	False	False	False	False	False	False	False	False	False	False	False	False	False	False	False	False	False	False	False	False	False	False	False	False	False	False	False	False	False	False	False	False	False	true	False
Pointing out the various Systematic Review guidelines/standards: -Cochrane Handbook -IOM (Institute of Medicine) Standards for Systematic Reviews (http://www.iom.edu/Reports/2011/Finding-What-Works-in-Health-Care-Standards-for-Systematic-Reviews/Standards.aspx) -CRD Systematic Reviews - CRD's Guidance for Undertaking Reviews in Health Care (https://www.york.ac.uk/crd/guidance/) -DARE database: ha…	Educating researcher on methods	False	False	False	False	False	False	False	False	False	False	False	False	False	False	False	False	False	False	False	False	False	False	False	False	False	False	False	False	False	False	False	False	False	False	False	False	False	False	False	False	False	False	true	False
Explaining what SRs are and are not. Giving the PRISMA checklist and flowchart so they can see what the SR design. Mostly I've dealt with students, but some faculty as well.	Educating researcher on methods	False	False	False	False	False	False	False	False	False	False	False	False	False	False	False	False	False	False	False	False	False	False	False	False	False	False	False	False	False	False	False	False	False	False	False	False	False	False	False	False	False	False	true	False
Often the users are not experienced in doing systematic reviews, so I tell them about the process. I tell them about PRISMA statement and suggest them to follow that. This means also to set up criteria for inclusion/exclusion. I also suggest them to involve another person for screening.	Educating researcher on methods	False	False	False	False	False	False	False	False	False	False	False	False	False	False	False	False	False	False	False	False	False	False	False	False	False	False	False	False	False	False	False	False	False	False	False	False	False	False	False	False	False	False	true	False
Educating the users about the process. Sharing guidelines like IOM and PRISMA.	Educating researcher on methods	False	False	False	False	False	False	False	False	False	False	False	False	False	False	False	False	False	False	False	False	False	False	False	False	False	False	False	False	False	False	False	False	False	False	False	False	False	False	False	False	False	False	true	False
Tried to explain the purpose of a systematic review.	Educating researcher on methods	False	False	False	False	False	False	False	False	False	False	False	False	False	False	False	False	False	False	False	False	False	False	False	False	False	False	False	False	False	False	False	False	False	False	False	False	False	False	False	False	False	False	true	False
Faculty education and greater institutional support and understanding of what systematic reviews are.	Educating researcher on methods	False	False	False	False	False	False	False	False	False	False	False	False	False	False	False	False	False	False	False	False	False	False	False	False	False	False	False	False	False	False	False	False	False	False	False	False	False	False	False	False	False	False	true	False
Educate users; literature search can help researchers to refine topics.	Educating researcher on methods	False	False	False	False	False	False	False	False	False	False	False	False	False	False	False	False	False	False	False	False	False	False	False	False	False	False	False	False	False	False	False	False	False	False	False	False	False	False	False	False	False	False	true	False
Prior experience as a researcher and the experience I've had working on SRs - I feel like I can credibly assist teams when they are struggling to develop methods. I also feel like I can challenge them if they resist my suggestions.	Experience with SRs	False	False	False	False	False	False	False	False	False	False	False	False	False	False	False	False	False	False	False	False	False	False	False	False	False	False	False	False	False	False	False	False	False	true	False	False	False	False	False	False	False	False	False	False
taking classes to learn more, getting more experience with doing SRs. both have given me more confidence in my abilities, expertise and authority in the subject.	Experience with SRs	False	False	False	False	False	False	False	False	False	False	False	False	False	False	False	False	False	False	False	False	False	False	False	False	False	False	False	False	False	False	False	False	False	true	False	False	False	False	False	False	False	False	False	False
Learn by doing so that the next time, I am more informed and more skilled at dealilng with the problem. Being patient also helps because they need to experience the problems. Sometimes, they remember that I mentioned they may experience the problem they eventually experience and will come back for some additional assistance.	Experience with SRs	False	False	False	False	False	False	False	False	False	False	False	False	False	False	False	False	False	False	False	False	False	False	False	False	False	False	False	False	False	False	False	False	False	true	False	False	False	False	False	False	False	False	False	False
politely making the case that my 20 yrs of experience is useful to their success. . . doesn't always work though :-)	Experience with SRs	False	False	False	False	False	False	False	False	False	False	False	False	False	False	False	False	False	False	False	False	False	False	False	False	False	False	False	False	False	False	False	False	False	true	False	False	False	False	False	False	False	False	False	False
Experience and talking to others. To begin with I didn't know where my responsibilities ended, but I've learned to put my foot down. The most useful advice I got from a virtual colleague was that she said that she would have nothing to do with the search until the Pico is made. i I still know too little about the methodology, for example how to do a search and report it, when there are many resea…	Experience with SRs, Advice from colleagues, Communication with researcher, mandatory protocol/form, Clarifying roles	False	False	False	False	False	False	False	False	False	False	False	False	False	False	False	False	False	False	False	False	False	False	False	False	False	False	False	False	False	False	False	False	true	true	False	False	False	true	False	False	true	true	False	False
Confidence to speak up during meetings - took some time to get to that point.	Experience with SRs, Communication with researcher	False	False	False	False	False	False	False	False	False	False	False	False	False	False	False	False	False	False	False	False	False	False	False	False	False	False	False	False	False	False	False	False	False	true	False	False	False	False	False	False	true	False	False	False
Learn from experience, and having guides and documentation to take team through the process step by step.	Experience with SRs, Educating researcher on methods	False	False	False	False	False	False	False	False	False	False	False	False	False	False	False	False	False	False	False	False	False	False	False	False	False	False	False	False	False	False	False	False	False	true	False	False	False	False	False	False	False	False	true	False
Increasing awareness of reality of systematic reviews	Increasing awareness	False	False	False	False	False	False	False	False	False	False	False	False	False	False	False	False	False	False	False	False	False	False	False	False	False	False	False	False	False	False	False	true	False	False	False	False	False	False	False	False	False	False	False	False
Our systematic reviews are used to develop guidelines. Inclusion in the National Guidelines Clearinghouse has forced the team to improve their process.	Increasing awareness	False	False	False	False	False	False	False	False	False	False	False	False	False	False	False	False	False	False	False	False	False	False	False	False	False	False	False	False	False	False	False	true	False	False	False	False	False	False	False	False	False	False	False	False
Library administration	Library administration/Institutional support	False	False	False	False	False	False	False	False	False	False	False	False	False	False	False	False	False	False	False	False	False	False	False	False	False	False	False	False	False	False	true	False	False	False	False	False	False	False	False	False	False	False	False	False
I have the backing of admin to walk away if a team is using shoddy methods.	Library administration/Institutional support	False	False	False	False	False	False	False	False	False	False	False	False	False	False	False	False	False	False	False	False	False	False	False	False	False	False	False	False	False	False	true	False	False	False	False	False	False	False	False	False	False	False	False	False
Having the support of a manager who understands the challenges.	Library administration/Institutional support	False	False	False	False	False	False	False	False	False	False	False	False	False	False	False	False	False	False	False	False	False	False	False	False	False	False	False	False	False	False	true	False	False	False	False	False	False	False	False	False	False	False	False	False
Having clear policies and procedures	Library administration/Institutional support	False	False	False	False	False	False	False	False	False	False	False	False	False	False	False	False	False	False	False	False	False	False	False	False	False	False	False	False	False	False	true	False	False	False	False	False	False	False	False	False	False	False	False	False
Adherence to a handbook on systematic reviews! We have two popular volumes which outline all aspects of an SR: if I am repeatedly asked about how to do one (with a clear request for me to provide assistance with it as a screener) I will refer them to these and outline what the requirements actually are. Having an external authority actually state in writing that you need a team of more than one, …	Library administration/Institutional support, Educating researcher on methods	False	False	False	False	False	False	False	False	False	False	False	False	False	False	False	False	False	False	False	False	False	False	False	False	False	False	False	False	False	False	true	False	False	False	False	False	False	False	False	False	False	False	true	False
Having a detailed submission form they must fill out before initial meeting.	mandatory protocol/form	False	False	False	False	False	False	False	False	False	False	False	False	False	False	False	False	False	False	False	False	False	False	False	False	False	False	False	False	False	False	False	False	False	False	False	False	False	true	False	False	False	False	False	False
Standardization: intake forms, questions I ask before taking on the project.	mandatory protocol/form	False	False	False	False	False	False	False	False	False	False	False	False	False	False	False	False	False	False	False	False	False	False	False	False	False	False	False	False	False	False	False	False	False	False	False	False	False	true	False	False	False	False	False	False
Insisting they prepare a protocol and providing guidance on what that involved, as well as sample protocols	mandatory protocol/form	False	False	False	False	False	False	False	False	False	False	False	False	False	False	False	False	False	False	False	False	False	False	False	False	False	False	False	False	False	False	False	False	False	False	False	False	False	true	False	False	False	False	False	False
also ask for a protocol so that they can establish a strong methodology.	mandatory protocol/form	False	False	False	False	False	False	False	False	False	False	False	False	False	False	False	False	False	False	False	False	False	False	False	False	False	False	False	False	False	False	False	False	False	False	False	False	False	true	False	False	False	False	False	False
Requiring that researchers give me a protocol before we proceed (such as PRISMA-P).	mandatory protocol/form	False	False	False	False	False	False	False	False	False	False	False	False	False	False	False	False	False	False	False	False	False	False	False	False	False	False	False	False	False	False	False	False	False	False	False	False	False	true	False	False	False	False	False	False
Requiring protocols be presented to librarians at first meeting.	mandatory protocol/form	False	False	False	False	False	False	False	False	False	False	False	False	False	False	False	False	False	False	False	False	False	False	False	False	False	False	False	False	False	False	False	False	False	False	False	False	False	true	False	False	False	False	False	False
Makikng it clear that not every article found is authortative and has the same weight as the others in citation lists.	Communication with researcher, Educating researcher on methods	False	False	False	False	False	False	False	False	False	False	False	False	False	False	False	False	False	False	False	False	False	False	False	False	False	False	true	False	False	False	False	False	False	False	False	False	False	False	False	False	False	False	False	False
Equanimity and efforts to act as a true collaborator	Communication with researcher	False	False	False	False	False	False	False	False	False	False	False	False	False	False	False	False	False	False	False	False	False	False	False	False	False	False	true	False	False	False	False	False	False	False	False	False	False	False	False	False	False	False	False	False
Patience, knowledge of good SR practices, good diplomatic skills, not taking things personally	Experience with SRs	False	False	False	False	False	False	False	False	False	False	False	False	False	False	False	False	False	False	False	False	False	False	False	False	False	False	true	False	False	False	False	False	False	False	False	False	False	False	False	False	False	False	False	False
Acceptance that I can only do what I can do and the rest if up to them. It is frustrating to do work and then have the SR fall apart or be placed on the backburner, but I am just one author.	Experience with SRs	False	False	False	False	False	False	False	False	False	False	False	False	False	False	False	False	False	False	False	False	False	False	False	False	False	False	true	False	False	False	False	False	False	False	False	False	False	False	False	False	False	False	False	False
keeping extensive notes on what I've done creating and scheduling updates for saved searches setting aside blocks of time to work on it	project management/documentation	False	False	False	False	False	False	False	False	False	False	False	False	False	False	False	False	False	False	False	False	False	False	False	False	False	False	False	False	False	False	False	False	False	False	False	False	true	False	False	False	False	False	False	False
Record keeping: backup copies of emails, search results, etc.	project management/documentation	False	False	False	False	False	False	False	False	False	False	False	False	False	False	False	False	False	False	False	False	False	False	False	False	False	False	False	False	False	False	False	False	False	False	False	False	true	False	False	False	False	False	False	False
Patience and being assertive, project management, setting clear goals	project management/documentation	False	False	False	False	False	False	False	False	False	False	False	False	False	False	False	False	False	False	False	False	False	False	False	False	False	False	False	False	False	False	False	False	False	False	False	False	true	False	False	False	False	False	False	False
Helping people find answers or directing them to the right people for help	Referrals	False	False	False	False	False	False	False	False	False	False	False	False	False	False	False	False	False	False	False	False	False	False	False	False	False	False	False	False	False	False	False	False	False	False	False	False	False	False	False	true	False	False	False	False
using other topic-related systematic reviews as a basis for recommendations	Using similar SRs as example	False	False	False	False	False	False	False	False	False	False	False	False	False	False	False	False	False	False	False	False	False	False	False	False	False	False	False	False	False	False	False	False	False	False	False	true	False	False	False	False	False	False	False	False
Having some good examples to show the team at the beginning.	Using similar SRs as example	False	False	False	False	False	False	False	False	False	False	False	False	False	False	False	False	False	False	False	False	False	False	False	False	False	False	False	False	False	False	False	False	False	False	False	true	False	False	False	False	False	False	False	False
I have found that showing them existing systematic reviews on similar topics (with clear research questions and high quality methodology) has been helpful.	Using similar SRs as example	False	False	False	False	False	False	False	False	False	False	False	False	False	False	False	False	False	False	False	False	False	False	False	False	False	False	False	False	False	False	False	False	False	False	False	true	False	False	False	False	False	False	False	False
following up with user to have him/her define the question more clearly, and include inclusion and exclusion criteria.	Working with research to refine research q	False	False	False	False	False	False	False	False	False	False	False	False	False	False	False	False	False	False	False	False	False	False	False	False	False	False	False	False	False	False	False	False	False	False	true	False	False	False	False	False	False	False	False	False
Meeting one on one with the researcher to show how a question translates into an executable search- ie showing them in PubMed that, say, their question is too broad and is bringing in thousands of results	Working with research to refine research q	False	False	False	False	False	False	False	False	False	False	False	False	False	False	False	False	False	False	False	False	False	False	False	False	False	False	False	False	False	False	False	False	False	False	true	False	False	False	False	False	False	False	False	False
Discussing the question, sometimes to death, until they figure out what they really want to find out.	Working with research to refine research q	False	False	False	False	False	False	False	False	False	False	False	False	False	False	False	False	False	False	False	False	False	False	False	False	False	False	False	False	False	False	False	False	False	False	true	False	False	False	False	False	False	False	False	False
Lots of meeting with the researcher, looking at the papers they think they want and discussing those, running scoping searches to demonstrate the problems with the question	Working with research to refine research q	False	False	False	False	False	False	False	False	False	False	False	False	False	False	False	False	False	False	False	False	False	False	False	False	False	False	False	False	False	False	False	False	False	False	true	False	False	False	False	False	False	False	False	False
Setting expectations more clearly at the start about how many search results will likely be returned by a broad question and learning how to talk with researchers about how to formulate a more workable, better focused question.	Working with research to refine research q	False	False	False	False	False	False	False	False	False	False	False	False	False	False	False	False	False	False	False	False	False	False	False	False	False	False	False	False	False	False	False	False	False	False	true	False	False	False	False	False	False	False	False	False
I found it best to have in-depth discussions with the students to tease out exactly what they are looking for. But even then, it is difficult to negotiate since they need to check with their supervisors.	Working with research to refine research q, Communication with researcher	False	False	False	False	False	False	False	False	False	False	False	False	False	False	False	False	False	False	False	False	False	False	False	False	False	False	False	False	False	False	False	False	False	False	true	False	False	False	False	False	true	False	False	False

## Sheet: Training_tally
Training
AMC Master evidence	1
CHLA	5
Campbell	1
Carol Lefebvre	2
Centre for Reviews and Dissemination	3
Cochrane	10
Colleagues	4
EAHIL	1
EBM for Medical Librarians	3
Embase webinar	2
Forsyth Institute	1
HSICT	2
Local Institution/Library	6
JBI	2
Jan Glover	1
Library school	1
MLA CE	1
MLA webinars	1
Margaret Foster	3
McMaster	1
NIH	2
Pitt	2
Reading	2
ScHARR course	1
UNC online course	1
YHEC	1
general	4
